# Supplementary material for: Cellular and Genomic Instability Induced by the Herbicide Glufosinate-Ammonium: An In Vitro and In Vivo Approach
Source: Cells. 2024 May 24;13(11):909. doi: 10.3390/cells13110909 (PMC11172084; doi:10.3390/cells13110909)
Supplement: Supplementary file 1 [file cells-13-00909-s001.zip]

Archive with 1 entries (1 files):
- cells-2991627-supplementary.pdf
